# Supplementary material for: Heterologous Expression of a Soybean Gene RR34 Conferred Improved Drought Resistance of Transgenic Arabidopsis
Source: Plants (Basel). 2020 Apr 12;9(4):494. doi: 10.3390/plants9040494 (PMC7238260; doi:10.3390/plants9040494)
Supplement: Supplementary file 1 [file plants-09-00494-s001.zip]

Archive with 2 entries (2 files):
- Supplementary_Plants_757627/Figure S1_Supplementary_Plants_757627.docx
- Supplementary_Plants_757627/Table S1_Supplementary_Plants_757627.docx
